# Supplementary material for: Germline mutations in mitochondrial complex I reveal genetic and targetable vulnerability in IDH1-mutant acute myeloid leukaemia
Source: Nat Commun. 2022 May 12;13:2614. doi: 10.1038/s41467-022-30223-9 (PMC9098909; doi:10.1038/s41467-022-30223-9)
Supplement: Supplementary file 5 — Supplementary Data 2 [file 41467_2022_30223_MOESM5_ESM.xlsx]

## Sheet: Sheet1
Study ID	Group	Age range at Dx (years)	BM blast %	IDH1	IDH2	FLT3-ITD	NPM1 mutant	DNMT3A mutant	Figure 2a: Mito copy number	Figure 2b-d; Supp Fig 5c-d: OCR/ECAR	Supp Fig 3: Metabolomics	Figure 3d-e: IACS sensitivity	Supp Fig 4: Ivosidenib differentiation assay	Figure 4d; Supp Fig 7: ATP rate assay	Figure 4e: NADPH assay
ID001	IDH1	61 - 70	0.87	IDH1 R132S	No	Yes	Yes	No	-	-	-	Yes	-	-	-
ID002	C-I	< 30	0.6	No	No	No	No	No	Yes	Yes	Yes	-	-	-	-
ID003	IDH-WT	61 - 70	0.26	No	No	No	No	No	Yes	Yes	Yes	-	-	-	-
ID004	IDH1	71 - 80	0.51	IDH1 R132C	No	No	No	No	Yes	-	-	-	-	-	-
ID005	IDH2	71 - 80	0.87	No	IDH2 R140Q	No	No	No	Yes	-	-	-	-	-	-
ID006	C-I	61 - 70	0.73	No	No	Yes	Yes	Yes	Yes	-	-	-	-	-	-
ID007	IDH-WT	41 - 50	0.99	No	No	No	No	No	-	Yes	Yes	-	-	-	-
ID008	IDH-WT	61 - 70	0.23	No	No	No	No	No	Yes	Yes	Yes	-	-	-	-
ID009	IDH-WT	41 - 50	0.85	No	No	No	No	No	Yes	Yes	-	-	-	Yes	-
ID010	IDH1	71 - 80	0.73	IDH1 R132C	No	No	No	No	Yes	-	-	-	-	-	-
ID011	IDH-WT	41 - 50	0.29	No	No	No	No	No	Yes	Yes	Yes	-	-	-	-
ID012	IDH-WT	51 - 60	0.83	No	No	No	No	No	-	-	-	Yes	-	-	-
ID013	IDH-WT	51 - 60	0.73	No	No	No	No	No	-	-	-	Yes	-	Yes	-
ID014	C-I	51 - 60	0.96	No	No	No	No	No	Yes	Yes	-	-	-	-	-
ID015	IDH-WT	< 30	0.8	No	No	No	No	No	Yes	Yes	Yes	-	-	-	-
ID016	IDH1	71 - 80	0.7	IDH1 R132C	No	No	No	No	Yes	Yes	Yes	-	-	-	-
ID017	IDH-WT	41 - 50	0.91	No	No	No	No	No	-	-	-	Yes	-	-	-
ID018	IDH-WT	71 - 80	0.58	No	No	No	No	No	-	-	-	-	-	Yes	-
ID019	IDH1	61 - 70	0.78	IDH1 R132C	No	No	No	Yes	Yes	Yes	Yes	Yes	Yes	-	-
ID020	IDH2	61 - 70	0.71	No	IDH2 R140Q	Yes	Yes	No	Yes	-	-	-	-	-	-
ID021	C-I	51 - 60	17% myeloblasts (51% erythroblasts)	No	No	No	No	No	Yes	-	-	-	-	-	-
ID022	IDH2	51 - 60	0.65	No	IDH2 R172K	No	No	Yes	Yes	-	-	-	-	-	-
ID023	IDH2	61 - 70	0.59	No	IDH2 R172K	No	No	Yes	Yes	Yes	Yes	-	-	-	-
ID024	C-I	51 - 60	0.52	No	No	No	No	No	Yes	Yes	-	-	-	-	-
ID025	IDH2	31 - 40	0.62	No	IDH2 R140Q	No	No	No	Yes	Yes	Yes	Yes	-	-	-
ID026	C-I	61 - 70	0.27	No	No	No	Yes	No	Yes	-	-	-	-	-	-
ID027	IDH-WT	61 - 70	1	No	No	No	No	No	-	-	-	Yes	-	-	-
ID028	IDH2	71 - 80	0.88	No	IDH2 R140Q	No	No	No	Yes	-	-	-	-	-	-
ID029	IDH1	51 - 60	0.75	IDH1 R132H	No	Yes	No	No	Yes	-	-	Yes	-	-	-
ID030	IDH1	51 - 60	0.84	IDH1 R132H	No	Yes	Yes	Yes	-	-	-	Yes	Yes	Yes	-
ID031	IDH-WT	< 30	0.23	No	No	No	No	No	Yes	Yes	Yes	-	-	-	-
ID032	IDH1	61 - 70	0.79	IDH1 R132C	No	No	Yes	No	Yes	Yes	Yes	Yes	Yes	-	-
ID033	C-I	61 - 70	38% myeloblasts/monoblasts/promonocytes	No	No	No	No	Yes	Yes	-	-	-	-	-	-
ID034	IDH2	51 - 60	0.49	No	IDH2 R172K	No	No	Yes	Yes	-	-	Yes	-	-	-
ID035	IDH2	61 - 70	0.76	No	IDH2 R140Q	No	Yes	Yes	Yes	Yes	Yes	-	-	-	-
ID036	IDH1	31 - 40	0.37	IDH1 R132C	No	No	No	Yes	Yes	-	-	-	-	-	-
ID037	IDH2	51 - 60	0.41	No	IDH2 R140Q	No	Yes	No	Yes	Yes	Yes	-	-	-	-
ID038	IDH2	71 - 80	0.67	No	IDH2 R140Q	Yes	No	No	Yes	Yes	Yes	-	-	-	-
ID039	C-I	51 - 60	0.76	No	No	No	No	No	Yes	-	-	-	-	-	-
ID040	IDH-WT	51 - 60	0.42	No	No	No	No	No	Yes	Yes	Yes	-	-	-	-
ID041	C-I	31 - 40	0.84	No	No	No	No	No	Yes	Yes	-	-	-	-	-
ID042	IDH2	61 - 70	0.36	No	IDH2 R140Q	No	No	No	Yes	-	-	-	-	-	-
ID043	IDH2	71 - 80	0.62	No	IDH2 R172K	Yes	No	No	Yes	-	-	-	-	-	-
ID044	IDH1	61 - 70	0.22	IDH1 R132C	No	No	No	No	Yes	Yes	Yes	Yes	Yes	-	-
ID045	IDH1	51 - 60	0.64	IDH1 R132C	No	No	No	NA	-	-	-	Yes	-	-	-
ID046	IDH1	71 - 80	0.35	IDH1R132C, IDH1 R132K	No	No	No	NA	-	-	-	Yes	-	-	-
ID047	IDH2	61 - 70	0.86	No	IDH2 R140Q	No	No	NA	-	-	-	Yes	-	-	-
ID048	IDH1	31 - 40	0.95	IDH1 R132H	No	Yes	No	No	-	-	-	-	-	-	Yes
ID049	IDH-WT	41 - 50	0.76	No	No	No	No	No	-	-	-	-	-	-	Yes
ID050	IDH-WT	NA	0.65	No	No	No	No	No	-	-	-	-	-	-	Yes
ID051	IDH2	61 - 70	NA	No	IDH2 R140Q	Yes	Yes	No	-	-	-	-	-	-	Yes
ID052	IDH1	71 - 80	0.91	IDH1 R132C	No	Yes	Yes	No	-	-	-	Yes	-	-	Yes
ID053	IDH1	41 - 50	0.94	IDH1 R132H	No	No	No	Yes	-	-	-	Yes	-	-	Yes
ID054	IDH-WT	< 30	NA	No	No	NA	NA	NA	-	-	-	-	-	-	Yes
ID055	IDH1	61 - 70	NA	IDH1 R132X	No	NA	NA	NA	-	-	-	-	-	Yes	Yes
ID056	IDH-WT	< 30	0.9	No	No	FLT3-TKD	NA	NA	-	-	-	Yes	-	-	-
ID057	IDH1	61 - 70	0.93	IDH1 R132H	No	FLT3-TKD	NA	NA	-	-	-	Yes	-	-	Yes
ID059	IDH2	71 - 80	0.62	No	IDH2 R172X	NA	NA	NA	-	-	-	-	-	-	Yes
ID060	IDH-WT	41 - 50	0.78	No	No	NA	NA	NA	-	-	-	Yes	-	-	Yes
ID061	IDH2	61 - 70	0.84	No	IDH2 R140Q	NA	NA	NA	-	-	-	Yes	-	-	-
ID062	IDH2	41 - 50	0.87	No	IDH2 R140Q	NA	Yes	NA	-	-	-	-	-	-	Yes
ID063	IDH2	71 - 80	0.84	No	IDH2 R172K	NA	NA	NA	-	-	-	-	-	-	Yes
ID064	IDH-WT	51 - 60	0.82	No	No	No	No	No	-	-	-	Yes	-	-	-
ID065	IDH2	31 - 40	0.87	No	IDH2 R140G	NA	NA	NA	-	-	-	-	-	Yes	Yes
ID066	IDH1	61 - 70	0.82	IDH1 R132H	NA	FLT3-ITD and FLT3-TKD	Yes	NA	-	-	-	Yes	Yes	-	-
