# Supplementary material for: Germline mutations in mitochondrial complex I reveal genetic and targetable vulnerability in IDH1-mutant acute myeloid leukaemia
Source: Nat Commun. 2022 May 12;13:2614. doi: 10.1038/s41467-022-30223-9 (PMC9098909; doi:10.1038/s41467-022-30223-9)
Supplement: Supplementary file 6 — Supplementary Data 3 [file 41467_2022_30223_MOESM6_ESM.xlsx]

## Sheet: Sheet1
Chr (hg19)	Position (hg19)	REF	ALT	gnomaAD_variant_id	Gene	MRC Complex Mutated	Type of Mutation	Consequence of Mutation	DNA Change	Protein Change	Ref Transcript ID	ProjectID	Ethnicity	Reported in COSMIC	Mutation Status	ALT Allele Load (%)	CADD (v1.2) Score	ExAC Pop Freq	Number Controls	FAB	Simple Karyotype	FLT3-ITD	FLT3-TKD	NPM1	DNMT3a	IDH1	IDH2	TET2	NRAS	KRAS	gnomAD freq African	gnomAD freq Ashkenazi Jewish	gnomAD freq East Asian	gnomAD freq European (Finnish)	gnomAD freq European (non-Finnish)	gnomAD freq Latino	gnomAD freq Other	gnomAD freq South Asian
19	5896572	C	T	19-5896572-C-T	NDUFA11	1	SNP	Missense	c.205G>A	p.V69M	ENST00000418389	IT-69	Unknown	N	Unknown - No non-tumour material	55	10.73	N/A	N/A	M1	Normal	Y	N	Y	Y	N	N	N	N	Y	0	0	0	0	4.586e-05	0	0	0
X	47001741	T	C	X-47001741-T-C	NDUFB11	1	SNP	Missense	c.467A>G	p.K156R	ENST00000276062	IT-70	Unknown	N	Unknown - No non-tumour material	18	21.2	N/A	N/A	M4	Normal	N	N	Y	Y	N	Y	N	N	Y	0	0	0	0	0	0	0	0
2	201950259	G	T	2-201950259-G-T	NDUFB3	1	SNP	Missense	c.218G>T	p.W73L	ENST00000237889	IT-19	Unknown	N	Unknown - No non-tumour material	34	25.1	9.894e-05	0	M4	Normal	N	N	Y	N	N	N	N	Y	Y	0	0	0	0	0.0001321	5.649e-05	0.0002775	0.0007513
11	47602233	T	C	11-47602233-T-C	NDUFS3	1	SNP	Missense	c.290T>C	p.M97T	ENST00000534208	IT-70	Unknown	N	Unknown - No non-tumour material	43	6.589	0.001646	3	M4	Normal	N	N	Y	Y	N	Y	N	N	Y	0.0007248	0.0003877	0	0.001363	0.002854	0.0001985	0.001668	0
11	47606025	G	GC	11-47606025-G-GC	NDUFS3	1	INDEL	Frameshift	c.788_789insC	p.A263_k264fs	ENST00000263774	IT-62	Unknown	N	Unknown - No non-tumour material	39	36	N/A	N/A	M5	Abnormal	N	N	N	N	N	N	N	N	N	0	0	0	0	0	0	0	0
18	9119366	T	G	18-9119366-T-G	NDUFV2	1	SNP	Missense	c.163T>G	p.F55V	ENST00000318388	IT-28	Unknown	N	Unknown - No non-tumour material	47	22.4	N/A	N/A	M6	Complex	N	N	N	N	N	N	N	N	N	0	0	0	0	1.55e-05	0	0.000139	0
21	44323289	C	T	21-44323289-C-T	NDUFV3	1	SNP	Splice-Region-Variant	c.170C>T	p.?	ENST00000354250	IT-59	Unknown	-	Unknown - No non-tumour material	50	17.36	0.0003064	0	M4	Normal	N	N	N	Y	N	N	N	N	N	6.214e-05	0	5.437e-05	0	0	0	0.0001636	0.002188
21	44329074	ACT	A	21-44329074-ACT-A	NDUFV3	1	INDEL	Frameshift	c.1366_1367delCT	p.L456fs	ENST00000354250	IT-15	Unknown	N	Germline	47	36	N/A	N/A	M5	Complex	N	Y	Y	Y	N	Y	N	N	Y	0	0	0	0	8.791e-06	0	0	0
