# Supplementary material for: Germline mutations in mitochondrial complex I reveal genetic and targetable vulnerability in IDH1-mutant acute myeloid leukaemia
Source: Nat Commun. 2022 May 12;13:2614. doi: 10.1038/s41467-022-30223-9 (PMC9098909; doi:10.1038/s41467-022-30223-9)
Supplement: Supplementary file 7 — Supplementary Data 4 [file 41467_2022_30223_MOESM7_ESM.xlsx]

## Sheet: C-I mutants w IT
Characteristic	All Cases (n = 213)	Mutant Group (n = 57)	Non-Mutant Group (n = 156)	p-Value
Age	55.5 (16-89)	54 (17-89)	56 (16-84)	0.42^
Male - # (%)	123 (57.7%)	31 (54.4%)	92 (59%)	0.64
Female - # (%)	90 (42.3%)	26 (45.6%)	64 (41%)	0.64
WCC x 10^9/L - median (range)	13.3 (0.71-315.6)	21.6 (1.46-315.6)	9.66 (0.71-250)	0.057^
BM Blast % - median (range)	70 (16-100)	83.75 (27-99)	60 (16-100)	<1*10E-6^
Primary/Secondary AML - # (%)
De Novo	133 (64.9%)	35 (67.3%)	98 (64.1%)	0.74
Secondary	23 (11.2%)	1 (1.92%)	22 (14.4%)	0.011
Other/Unknown	0 (0%)	0 (0%)	0 (0%)	0.27
Transplant - # (%)
Yes	45 / 213 (21.1%)	12 (21.1%)	33 (21.2%)	0.59
No	119 / 213 (55.9%)	29 (50.9%)	90 (57.7%)	0.59
FAB - # (%)
M0	5 / 208 (2.4%)	2 (3.64%)	3 (1.96%)	0.61
M1	42 / 208 (20.2%)	13 (23.6%)	29 (19%)	0.44
M2	58 (27.9%)	7 (12.7%)	51 (33.3%)	0.0029
M3	0 / 208 (0%)	0 (0%)	0 (0%)	1
M4	28 / 208 (13.5%)	7 (12.7%)	21 (13.7%)	1
M5	18 / 208 (8.65%)	8 (14.5%)	10 (6.54%)	0.092
M6	2 / 208 (0.962%)	1 (1.82%)	1 (0.654%)	0.46
M7	1 / 208 (0.481%)	0 (0%)	1 (0.654%)	1
Unknown	54 (26%)	17 (30.9%)	37 (24.2%)	1
ELN Cytogenetic Risk - # (%)
Good	22 / 172 (12.8%)	6 (14.3%)	16 (12.3%)	0.69
Intermediate-1	38 / 172 (22.1%)	5 (11.9%)	33 (25.4%)	0.18
Intermediate-2	25 / 172 (14.5%)	4 (9.52%)	21 (16.2%)	0.6
Adverse	38 / 172 (22.1%)	11 (26.2%)	27 (20.8%)	0.25
Simple Karyotype - # (%)
Normal	107 / 210 (51%)	29 (51.8%)	78 (50.6%)	1
Abnormal	70 / 210 (33.3%)	17 (30.4%)	53 (34.4%)	0.62
Complex	33 / 210 (15.7%)	10 (17.9%)	23 (14.9%)	0.67
Cytogenetics - # (%)
t(15;17)	0 / 210 (0%)	0 (0%)	0 (0%)	1
CBF	14 (6.67%)	3 (5.36%)	11 (7.14%)	0.76
MLL	12 / 210 (5.71%)	8 (14.3%)	4 (2.6%)	0.0033
tri(8)	23 / 210 (11%)	7 (12.5%)	16 (10.4%)	0.63
mono(5) / del(5q)	14 / 210 (6.67%)	4 (7.14%)	10 (6.49%)	1
mono(7) / del(7q)	19 / 210 (9.05%)	3 (5.36%)	16 (10.4%)	0.41
tri(21)	5 / 210 (2.38%)	1 (1.79%)	4 (2.6%)	1
Mutations - # (%)
FLT3-ITD	61 / 213 (28.6%)	16 / 57 (28.1%)	45 / 156 (28.8%)	1
FLT3-TKD	12 / 213 (5.63%)	3 / 57 (5.26%)	9 / 156 (5.77%)	1
NPM1	70 / 213 (32.9%)	22 / 57 (38.6%)	48 / 156 (30.8%)	0.32
DNMT3a	57 / 213 (26.8%)	19 / 57 (33.3%)	38 / 156 (24.4%)	0.22
IDH1	21 / 213 (9.86%)	2 / 57 (3.51%)	19 / 156 (12.2%)	0.45*
IDH2	32 / 213 (15%)	11 / 57 (19.3%)	21 / 156 (13.5%)	0.29
TET2	28 / 213 (13.1%)	8 / 57 (14%)	20 / 156 (12.8%)	0.82
NRAS/KRAS	65 / 213 (30.5%)	18 / 57 (31.6%)	47 / 156 (30.1%)	0.87
Statistical significance for all parameters were assessed by two-tailed Fishers exact test except for ^ indicating unpaired t-test and * idicating one-tailed Fishers exact test. Complex Karyotype refers to 3 or more abnormalities. Cytogenetic abnormality CBF refers to those impacting core binding factor (inv(16), del(16), t(16;16), t(8;21). MLL refers to translocation events involiving chr11q23.
