# Supplementary material for: Germline mutations in mitochondrial complex I reveal genetic and targetable vulnerability in IDH1-mutant acute myeloid leukaemia
Source: Nat Commun. 2022 May 12;13:2614. doi: 10.1038/s41467-022-30223-9 (PMC9098909; doi:10.1038/s41467-022-30223-9)
Supplement: Supplementary file 9 — Supplementary Data 6 [file 41467_2022_30223_MOESM9_ESM.xlsx]

## Sheet: IonTorrent_Primer_Datasheet
Amplicon_ID	Ion_AmpliSeq_Fwd_Primer*	Ion_AmpliSeq_Rev_Primer*	Lineitem_Name	Genome_Version	Chr	Amplicon_Start	Insert_Start	Insert_Stop	Amplicon_Stop	Amplicon_Size	Insert_Size
AMPL7153267320	CAGCAGGCGTGCAGTTTC	CGAAGTCCTTGAACCTCCAGGTA	NDUFB9	hg19	chr8	125551373	125551391	125551598	125551621	248	207
AMPL7153267650	GGACCTCAGAGGTTGTCTGAAG	ACTGTACTCTGGACGCAATAACG	NDUFS7	hg19	chr19	1383892	1383914	1384114	1384137	245	200
AMPL7153267712	AACCTGGTCCTTAGAGTGTTTATTTGT	GAAACCAACATCTAAGGACACAAAATCAAA	NDUFV2	hg19	chr18	9124837	9124864	9125043	9125073	236	179
AMPL7153515777	GTCTGACCTGAGTGTGGGTTTC	TTGGGTCTCCACTAAGTCTCCA	NDUFA13	hg19	chr19	19638056	19638078	19638297	19638319	263	219
AMPL7153652100	CTGTCACGCTTGCACTTGAG	ACTGCCATCTGGATGTGAATGG	NDUFB7	hg19	chr19	14677640	14677660	14677856	14677878	238	196
AMPL7153652104	CCCTCCCGATACACCAAATTTCA	ACCCTTCGGCTTTTCTTCACTC	NDUFB8	hg19	chr10	102289458	102289481	102289695	102289717	259	214
AMPL7153652110	CCAAATTTGGCCAATTGCTGGT	GCCCAGATGCAATTTAAAAGCTATTTCAAA	NDUFB1	hg19	chr14	92583800	92583822	92584032	92584062	262	210
AMPL7153652112	TTTTTAAGTATGCTTGTTACCAGAAGGG	CCCTTTTATCTCGTATCACAGTTTTATTTACA	NDUFB1	hg19	chr14	92582414	92582442	92582609	92582641	227	167
AMPL7153652129	CTCGCGCATAGGGACCACAA	CCGGTGACCTCTAACCCTCT	NDUFA3	hg19	chr19	54606117	54606137	54606358	54606378	261	221
AMPL7153652133	CCCAGCTGGCCTGTAATTGG	CAACTAGGACGGCTAGAGGTC	NDUFV3	hg19	chr21	44313339	44313359	44313589	44313610	271	230
AMPL7153652152	AGAAGTGATACCTGAGCTCTACGT	GCTCCCTCAGATCTTTCCACAC	NDUFA7	hg19	chr19	8376285	8376309	8376520	8376542	257	211
AMPL7153766409	AGGGAATAGAAGGCCACCTGAA	AATTAGTTCTTTTGCCTCACTACCCTAAG	NDUFV3	hg19	chr21	44324195	44324217	44324423	44324452	257	206
AMPL7154284201	TGCTCTCTCCAGAGAGGACTTC	GCTTATGCGACTCTCTCATCTCAG	NDUFA11	hg19	chr19	5893134	5893156	5893374	5893398	264	218
AMPL7154293855	GGCAGCAGGAGAGTTAGGAGTTA	ATTGAGGAGAAAGTGAGCTAAGTTGG	NDUFA4L2	hg19	chr12	57630763	57630786	57631011	57631037	274	225
AMPL7154428837	GGCCTTGTACTGCAGAGACAAG	GCCTTCCTCATGAAGAATTTTAGGACC	IDH2hotspot	hg19	chr15	90631726	90631748	90632067	90632094	368	319
AMPL7154445882	TCTCAATTTCATACCTTGCTTAATGGGT	ACTCCTGATGAGAAGAGGGTTGA	IDH1hotspot	hg19	chr2	209112965	209112993	209113255	209113278	313	262
AMPL7154630151	CCAATGTATTGTTGCAGTTAGAGAAATGT	TGGGTAGATTGCTTGATTTTGTGTAACATA	NDUFA1	hg19	chrX	119010328	119010357	119010644	119010674	346	287
AMPL7154630155	CTAGCAGATTCCGTCGCTTCTT	CTAGGCAACCGGAAGCAAGTAG	NDUFA1	hg19	chrX	119005729	119005751	119006081	119006103	374	330
AMPL7154630160	TAAACGATGATTCCATTTCTCTGGAATGT	CCAACCTCACTAGTAGATAAGAAAATGCTA	NDUFA1	hg19	chrX	119007159	119007188	119007447	119007477	318	259
AMPL7154631167	GCGTGTTTGCTCATTGCTTCTC	CCTACCTGGGATGTAGATGTCCA	NDUFS7	hg19	chr19	1393089	1393111	1393311	1393334	245	200
AMPL7154631168	GGAGGCTACTACCACTATTCCTACTC	GAATACATCGCCGACTTCTCACA	NDUFS7	hg19	chr19	1393254	1393280	1393495	1393518	264	215
AMPL7154634261	CTGTTGAAATGGTGGGACTTAGGA	CAAAGCGGTCCATGTCGTAG	NDUFS7	hg19	chr19	1390586	1390610	1390940	1390960	374	330
AMPL7154634264	TGTCAGCCTCCACCTTCAGA	GCCCGAGGGCAGGTTTATT	NDUFS7	hg19	chr19	1395268	1395288	1395557	1395576	308	269
AMPL7154634268	GCCGTGGAGATGATGCACAT	GGGACCACGTGGGATTTCAC	NDUFS7	hg19	chr19	1390909	1390929	1391261	1391281	372	332
AMPL7154634271	TGCTGGGTACGTCACAAAAGAA	GCGGCACTGATGCAGAAAATAA	NDUFS7	hg19	chr19	1388298	1388320	1388648	1388670	372	328
AMPL7154634276	GGGACTAAGACTCTCTCGTGTTC	CCTGCATCCTGTCCCTAACATG	NDUFS7	hg19	chr19	1387632	1387655	1387956	1387978	346	301
AMPL7154811915	CCCTTCACAACACAATCAACACT	GGGATTCTGCCAGGAGTTTTGT	NDUFB11	hg19	chrX	47001586	47001609	47001928	47001950	364	319
AMPL7154811916	GCGCAGTCCTCTACTGCCTA	GCGCACAGTCGCATTTCTTT	NDUFB11	hg19	chrX	47003759	47003779	47004111	47004131	372	332
AMPL7154811918	CGTGAGGGAGCCTCAACTGATA	GGGCACATGGAGACCAAGTTAT	NDUFB11	hg19	chrX	47001866	47001888	47002207	47002229	363	319
AMPL7155097870	GTCACAGACAGAAATATGGGTGCTA	GCAAGTTTATACCATTCCTGGTTTTTGA	NDUFC1	hg19	chr4	140213550	140213575	140213892	140213920	370	317
AMPL7155097875	GGCAAGGACCCAAAGTCCATTTA	GTTGCCAACTCGGAGAGACT	NDUFC1	hg19	chr4	140216634	140216657	140216969	140216989	355	312
AMPL7155208018	CCCACAAAGTGAGTGTGTCACT	ATTTTCAGTCGGGACATGAACGA	NDUFA6	hg19	chr22	42486319	42486341	42486668	42486691	372	327
AMPL7155208019	ACGTAAGCCGCTACCTCTCA	CGAGAGCCTCAGAGTCATCCT	NDUFA6	hg19	chr22	42486589	42486609	42486868	42486889	300	259
AMPL7155208021	GCAATAATCACTGCCGAACCAGTA	CTAGCCTAGGGTCAGGCTAATTTTT	NDUFA6	hg19	chr22	42482940	42482964	42483286	42483311	371	322
AMPL7155208045	CAAAAAGAGGCTGCAGAAAATTGG	AGTAGTTACTTGCCCAAGGTCATTC	NDUFA6	hg19	chr22	42482068	42482092	42482417	42482442	374	325
AMPL7155274533	CATGCACTGTATCAGGCGTGTA	GGCCAGAGGCTTATTTATTGACG	NDUFS1	hg19	chr2	207023658	207023680	207024004	207024027	369	324
AMPL7155274534	AAGTAAAGAGGGCTAGGTTCTCCA	AGAAGTAATAAGATGCTGTATGTGTGTGTT	NDUFS1	hg19	chr2	207014429	207014453	207014720	207014750	321	267
AMPL7155274535	GGGAGGCAAAATTCTCAAATGGA	TTGACATTGTTGAAAGGAAATTATTCCAAA	NDUFS1	hg19	chr2	206994696	206994719	206995032	206995062	366	313
AMPL7155274536	CACAATACATGTTTTTCAAACTGCAAAGTT	TTTTCCTCCTGAATATGTGCACCAT	NDUFS1	hg19	chr2	206988718	206988748	206989067	206989092	374	319
AMPL7155364370	TCCTCAGCCTCAGTGCTATGAA	GTAAAACAAGGGAAGCCAGCAAGTCA	NDUFV1	hg19	chr11	67374418	67374440	67374741	67374767	349	301
AMPL7155364371	AGCAGATAGAAGGCCATACGATTTG	CGTGTGCTGGGTAAAGGGTAAA	NDUFV1	hg19	chr11	67379678	67379703	67380030	67380052	374	327
AMPL7155364372	CTGGGAAGAGCTTCTGGAACTG	GCCATCACCTTGTTCATCCAGT	NDUFV1	hg19	chr11	67379265	67379287	67379596	67379618	353	309
AMPL7155364373	GCCTTCAAGGGCTTCATGACTC	ACTCAGAAATCCCTAAGAACAATCCAAAG	NDUFV1	hg19	chr11	67377766	67377788	67378105	67378134	368	317
AMPL7155364374	GAGTTGAAGACCCAGTCCTGAT	AACACCTCAGAACAACTGTGCT	NDUFV1	hg19	chr11	67376865	67376887	67377170	67377192	327	283
AMPL7155364375	TTCAACATCTCTGGCCATGTCAA	ACCGTCTCACACACAGACTTG	NDUFV1	hg19	chr11	67378591	67378614	67378943	67378964	373	329
AMPL7155364376	CCATGACTGGAGGTGAGACAGT	GCTAAGTTTCTAAGGAAAGAGCCCAAA	NDUFV1	hg19	chr11	67375938	67375960	67376264	67376291	353	304
AMPL7155364377	CTTGCTTGCTGTGGCTTCATTTA	GGACCATGTGAAACAGAGTCCA	NDUFV1	hg19	chr11	67379473	67379496	67379805	67379827	354	309
AMPL7155364378	GCAATGGGCATCTCTGGAGTTT	TGTTGAATAGTTTGGTGCCTGAGTT	NDUFV1	hg19	chr11	67378302	67378324	67378572	67378597	295	248
AMPL7155364379	GTACCTGGTTTGCTGGCTTTG	GGATCACAGCAAGGAGGTTGT	NDUFV1	hg19	chr11	67378541	67378562	67378894	67378915	374	332
AMPL7155364380	AATGCTTACTAAGTGGCAGTGGTATC	CCCTTCAGCAGGATCTCCTTTG	NDUFV1	hg19	chr11	67375708	67375734	67376060	67376082	374	326
AMPL7155387728	ACCCTCCATCCCTTTTTATGCC	TGTGAATCAGAGTCAGTCTCCATCA	NDUFS8	hg19	chr11	67799592	67799614	67799941	67799966	374	327
AMPL7155465563	TTTAGGTTGCAGAAGTTTTACAAGTACCT	CCAATAAGATGGCAGAAGTTGGAAATTTTA	NDUFV2	hg19	chr18	9122506	9122535	9122751	9122781	275	216
AMPL7155472385	GAGAAAATCTTGCATCAGTTGAAATGTTTG	TGCAAGTTGCTACGGTTAGCAT	NDUFV2	hg19	chr18	9134021	9134051	9134372	9134394	373	321
AMPL7155476347	CCTTAACTGTTCTAGAGAACAAAATGCG	GCACTGGTGGCAATCTTCAAGA	NDUFB4	hg19	chr3	120319841	120319869	120320176	120320198	357	307
AMPL7155477191	AAGAGTTTGCTGAATAAAAGGGAGGAA	CAGATGTGAGTTTTGTTTGTTTTGTCTTTG	NDUFA5	hg19	chr7	123190372	123190399	123190709	123190739	367	310
AMPL7155531655	GCTGCCTAGTCTGCATCTGAGTA	CAAGATTTGCCAGGAGGACGTA	NDUFS3	hg19	chr11	47600619	47600642	47600969	47600991	372	327
AMPL7155531656	GGAAGTAGTTGTAAGCATAGGAGAATCTTG	ACCTCAAACAGCCAATCCATCAA	NDUFS3	hg19	chr11	47603512	47603542	47603863	47603886	374	321
AMPL7155531657	ACCTTTCACATGCACCTTTCTCA	TGGTTTAATGCTGAGAGAAAAGTCCA	NDUFS3	hg19	chr11	47601939	47601962	47602287	47602313	374	325
AMPL7155531663	TCCCAAGCTTGGACTTTTCTCTC	CCAACTTCAGATCTACTTGACTCTGAAG	NDUFS3	hg19	chr11	47602279	47602302	47602624	47602652	373	322
AMPL7155531671	GGAGGTGAGTTACCGGATATGGT	CCCATGCTCTTAAACCACCACAA	NDUFS3	hg19	chr11	47603762	47603785	47604113	47604136	374	328
AMPL7155533185	GGAAGAAGATCTGCTGCACACTT	CTGCACAGGGAGATAAAAGGCACAGA	NDUFS3	hg19	chr11	47600545	47600568	47600794	47600820	275	226
AMPL7155694125	GCAAGAAGCTGCTGGTTCACTA	ACACCAATAGGTTTTTCAGTAGTGCT	NDUFS1	hg19	chr2	206991313	206991335	206991659	206991685	372	324
AMPL7155694126	AAGCAACTCAGATTCCAGTAGTCTATATTC	TTTTTGGTAAACCAGGTAACAGAAACTTT	NDUFS1	hg19	chr2	207009487	207009517	207009796	207009825	338	279
AMPL7155694127	AAACAACTGAAACCCAGGAAGAAAATG	GTGTTTGGAAAATCATCTCTTTGTGATCAT	NDUFS1	hg19	chr2	207011530	207011557	207011874	207011904	374	317
AMPL7155694129	CACCTTCTCTACTATGTAGTACTCACTTCT	ATACCCTATTCTTTGCCTGTTATCAAATGT	NDUFS1	hg19	chr2	207013578	207013608	207013922	207013952	374	314
AMPL7155694130	AAAAATTGTCTTCCAGTTATCTTTTGGAGT	TTTTTGTTTGAGAAGGCAATGGGTT	NDUFS1	hg19	chr2	207006535	207006565	207006874	207006899	364	309
AMPL7155694131	ATCTCTGCATTTCAGACTGGCAT	TCAGCAGACTAAGGTAGCAGTGA	NDUFS1	hg19	chr2	206992410	206992433	206992573	206992596	186	140
AMPL7155694132	TCTTATAATTTTCCAGTCTTCTCTTGCCAA	GGTTGAGGTGGGCTTTAATTTTTATTACTT	NDUFS1	hg19	chr2	206992533	206992563	206992834	206992864	331	271
AMPL7155694133	AAATCATGGGTTTAGGGTCTTTGATAAACT	AGAACCTATGAGTGTTCAATGACATAATGT	NDUFS1	hg19	chr2	207018241	207018271	207018497	207018527	286	226
AMPL7155694134	CGCCCAACCTGGTGTAAGTTTT	TGTATCACTTAGGATTGATGAGACCAGT	NDUFS1	hg19	chr2	207003096	207003118	207003387	207003415	319	269
AMPL7155694135	CAGGAATGATGTGTCTCTGGTCT	AGTTACTTCTTTAGCAAGATTCCACAATG	NDUFS1	hg19	chr2	207008535	207008558	207008876	207008905	370	318
AMPL7155694136	CAGCGAGTACACTGTATACATCTTGT	GTCATTTTGAGTGCCAGCAGTT	NDUFS1	hg19	chr2	207012261	207012287	207012613	207012635	374	326
AMPL7155694138	TCATATATCAGAAACAGCATCCCTCTTCT	CTGCAGGTATGTAGTAGAATTCTGTCAA	NDUFS1	hg19	chr2	207012119	207012148	207012454	207012482	363	306
AMPL7155694139	TTGGAGAATCCAGGTTGTCACATT	GGGCATGTTGTAAAACTTTTAATCAGAAGT	NDUFS1	hg19	chr2	207007323	207007347	207007667	207007697	374	320
AMPL7155694140	GTAACTGGGATAATGTTGCTAAATGTTGTT	ACTTGGGACAACCTATATTATAGAGGCA	NDUFS1	hg19	chr2	206997549	206997579	206997895	206997923	374	316
AMPL7155694141	CTGCGCTCGGACTTCAAATTTC	CTTTGATGGTCAGTTCGAACAACTG	NDUFS1	hg19	chr2	207016873	207016895	207017222	207017247	374	327
AMPL7155694142	CCATCAACAAATACTTCAATCAAGTTGCT	CCAGAGCAATACAGAGGAATAATAAGGAAT	NDUFS1	hg19	chr2	207017183	207017212	207017332	207017362	179	120
AMPL7155694143	GGGAAGTCACCAATAGCCTTGT	GCACACACAAAGTGGTAAGTCTAAGT	NDUFS3	hg19	chr11	47605774	47605796	47606103	47606129	355	307
AMPL7156050609	AAGCCAAGCAGAGATGCTGT	AAAAAGAAAACCAAAAGATAGGATTTAATCCAA	NDUFS2	hg19	chr1	161181999	161182019	161182336	161182369	370	317
AMPL7156050610	GACAGAAGGAGAACACTTCCTGT	TTTAGTACATGCACAGAAAGCCTGA	NDUFS2	hg19	chr1	161183773	161183796	161184111	161184136	363	315
AMPL7156050611	GGAAAAGACCATATGTAGAGTAGGTAGCT	CCAGCCTAGGGAGATTGAGATG	NDUFS2	hg19	chr1	161183284	161183313	161183636	161183658	374	323
AMPL7156050612	CCCTTGAGAGTGAATGGGAAC	CTGAGACAGAAGGTTGCCTTGA	NDUFS2	hg19	chr1	161173150	161173171	161173482	161173504	354	311
AMPL7156050613	GGTTTTTGGGATATTTTTACCTGCCTT	GGTCTGAACACTAAGCTTGGGTT	NDUFS2	hg19	chr1	161178824	161178851	161179175	161179198	374	324
AMPL7156050614	ATTCTGTATCCTCTCTGCTTACTGACT	CATGAAGAGTATTTTTCTCTGCCAACAAA	NDUFS2	hg19	chr1	161183032	161183059	161183375	161183404	372	316
AMPL7156050615	CAGGAGATTAAAAGAAGAGAGAGAACATGG	CCAGCGATACAGGTTTGGAGTT	NDUFS2	hg19	chr1	161179453	161179483	161179804	161179826	373	321
AMPL7156050616	TTGTCAGTTCGACGGTAAACGA	GCATCCCGTAGCCCAAGAAATC	NDUFS2	hg19	chr1	161172037	161172059	161172387	161172409	372	328
AMPL7156050617	GCAAGATCAAGGCTCCTGGTTT	CCCAAGATCCAGAACCCATTACTG	NDUFS2	hg19	chr1	161183491	161183513	161183841	161183865	374	328
AMPL7156050618	GTTAGAAAATCTATAGGGAGAGGCTAACTC	CTCACGTTTTAAGGGCAGCAAA	NDUFS2	hg19	chr1	161176101	161176131	161176452	161176474	373	321
AMPL7156050619	GCCCACTGTGAGCATAGCATAG	CCCTCTAAATGTTCTCCCATGTTCT	NDUFS2	hg19	chr1	161179129	161179151	161179473	161179498	369	322
AMPL7156050620	GCAGTGCTGGATGATGGAAACT	GCAACTATTGATCAAGAAAACTGGTGT	NDUFS2	hg19	chr1	161179787	161179809	161180070	161180097	310	261
AMPL7156050621	GAAGACTTGTTGGCATCCTCCTA	CTCGTCTAACACACACAAGAGCT	NDUFS2	hg19	chr1	161180254	161180277	161180603	161180626	372	326
AMPL7156050622	CTTCTCTCTTCGGCTTGATGAGT	TCTTCCTTAGCCTCCCTTGTTGA	NDUFS2	hg19	chr1	161179948	161179971	161180298	161180321	373	327
AMPL7156120051	TGTGTTTAGACATTCTTTTTGATGGAAGGA	GCCTCTATCCTCTGTATAAAAGAAAGAACA	NDUFV2	hg19	chr18	9119165	9119195	9119452	9119482	317	257
AMPL7156120052	TAGCACAGAGATACTCCTGAGAATAACC	AATCCTAGATTCTGACACTGGAGATGA	NDUFV2	hg19	chr18	9119321	9119349	9119667	9119694	373	318
AMPL7156120053	CTCTCCTGAAATAGAGATGGATAGGGT	GCTGTATGTAAATTCTCACGATGACCA	NDUFV2	hg19	chr18	9117677	9117704	9118006	9118033	356	302
AMPL7156120054	GTGAGCTGAGACAGACAATAAAATCAC	ATTAATTTAGGTGAGCCACTAAAACTTCCT	NDUFV2	hg19	chr18	9126580	9126607	9126924	9126954	374	317
AMPL7156120057	CTCCGGGACGCTTCTTTTCA	GCTCAGCTTGAGCCTCCTTAC	NDUFV2	hg19	chr18	9102451	9102471	9102795	9102816	365	324
AMPL7156120058	AGAGTTTATATCTCCCAGTTATCCAAGACA	TCCCTACCAAGCTTTTTCTGAATGG	NDUFV2	hg19	chr18	9122343	9122373	9122661	9122686	343	288
AMPL7156336569	CCAACCTTAGCCACTCCTTCAAG	GCAGCAAACCCGAGTTCAAATC	NDUFA11	hg19	chr19	5896936	5896959	5897158	5897180	244	199
AMPL7156336591	CCTCTCTGCAGAGTATGTGAACA	TTCTCGAACGGGTAGTTGATGG	NDUFS8	hg19	chr11	67800379	67800402	67800619	67800641	262	217
AMPL7156337931	GCTCCACGTAGCGTTTCTCAAT	CAGCCTATGGGCTAGGCTTTAG	NDUFA2	hg19	chr5	140026919	140026941	140027238	140027260	341	297
AMPL7156337932	ACAAGCTTTATGAGGAATAGGAGAACAC	CTTCCTAGATGTGTTTGAGACCTATTGTAT	NDUFA2	hg19	chr5	140025070	140025098	140025414	140025444	374	316
AMPL7156337934	GCGGTCCCTTCTCTTCTCAAAC	GTGAGATTCGCATCCACTTATGTCA	NDUFA2	hg19	chr5	140026772	140026794	140027094	140027119	347	300
AMPL7156337935	GGGACTCTGAAAAGCTATGGCA	GTCCATTCTGGGAAGAAATTACTGC	NDUFA9	hg19	chr12	4763823	4763845	4764169	4764194	371	324
AMPL7156337937	CAGCCAAAGTCTTTTCACTTCCTTT	GGCAGCTCCAAACCTAGAGAAA	NDUFA9	hg19	chr12	4758102	4758127	4758454	4758476	374	327
AMPL7156337938	GTTGTAATAAATGGAGCTTGGATGAAATGG	TGGTTGTTCAACCAACCCTTATTCA	NDUFA9	hg19	chr12	4766765	4766795	4767114	4767139	374	319
AMPL7156337939	TGATTACCTTTATCTGGAGGAAAATATCGC	CCTTAGTCTGTCAATCAGAGAAAACTGT	NDUFA9	hg19	chr12	4771574	4771604	4771868	4771896	322	264
AMPL7156337940	GGGTGATTTTTCTTTGTGCTATTCTGT	ATGCTAATGTCATAACACTAGGAGATCTG	NDUFA9	hg19	chr12	4791231	4791258	4791570	4791599	368	312
AMPL7156337941	TAGGACTCATGCCAGCTTGAATG	TGGAACTGTGTACAGGATCCTCTAAA	NDUFA9	hg19	chr12	4796005	4796028	4796350	4796376	371	322
AMPL7156337942	AGTACTGTTATGAAAACCATCTTATCACGT	TGATAAACCCTTCTCACTGAAATCATGTT	NDUFA9	hg19	chr12	4768112	4768142	4768403	4768432	320	261
AMPL7156337943	CTTCACATTTTCTTTGTTGAGATCAGTGT	TCCCTCAAATTCTGATTTAATGCAAGC	NDUFA9	hg19	chr12	4778752	4778781	4779099	4779126	374	318
AMPL7156337946	CTCACAGGTCGAGGTGGTTATT	GGATGAGCTTCAGCGCTAGTAG	NDUFA9	hg19	chr12	4794275	4794297	4794618	4794640	365	321
AMPL7156337947	ACTCCATTACCTATACTACAGGATGGATTG	AGATCATGTGCTCACCAGCATT	NDUFA10	hg19	chr2	240900362	240900392	240900714	240900736	374	322
AMPL7156337948	TGAAGAAAAACCAGTGAAATAAGCAACC	GGCAATAAAGATGTAGATGTTGGCATTTTT	NDUFA10	hg19	chr2	240961515	240961543	240961857	240961887	372	314
AMPL7156337949	GGGAGTGTGATGATGGGTTTGA	CAAGCTCTAATGCACCCTCACAT	NDUFA10	hg19	chr2	240946575	240946597	240946923	240946946	371	326
AMPL7156337950	CTCATCAAACACCCTTAAAGGAAAGC	GGGAGTGAGTGATGTGCATCAG	NDUFA10	hg19	chr2	240960504	240960530	240960856	240960878	374	326
AMPL7156337952	TGAAAAAGAGGCTCCTTCACTAAAACA	TTGGCAACGAATAGCATTTATTGGG	NDUFA10	hg19	chr2	240929356	240929383	240929705	240929730	374	322
AMPL7156337953	CCTCGTGAGGACTGGTAGGAAT	GTGGCTTTGAGAATTGCGTGTAT	NDUFA10	hg19	chr2	240954047	240954069	240954364	240954387	340	295
AMPL7156337954	ATTAAACATCTCAGACAATATCCACTGCA	CTAGCTGATGTTGGGACCCTTT	NDUFA10	hg19	chr2	240950910	240950939	240951257	240951279	369	318
AMPL7156337958	CTTTTTCCAGCGGAGACCGATTA	TCTATGTTCTTTTCAGTATTTTGGTGTGGA	NDUFA10	hg19	chr2	240957823	240957846	240958166	240958196	373	320
AMPL7156337959	CACACACACAGACACAGAATTTATTTCTG	CCCTGAAGAGAGTGTCCTGTCA	NDUFA11	hg19	chr19	5894684	5894713	5894968	5894990	306	255
AMPL7156337960	GGTGGAATCGTCTTTCTTTGTGG	AGATTCTGGGTCCCTTCTTCCA	NDUFA11	hg19	chr19	5892814	5892837	5893166	5893188	374	329
AMPL7156337961	CCAGACCCGTTCGATCCAAA	CCTATCAATAAAGTTGCTCACTTGTTGC	NDUFA11	hg19	chr19	5903533	5903553	5903839	5903867	334	286
AMPL7156337962	CCAGTGTCTGGATGGAGAGAGAT	CCTACAGAGTCACACTCAATCCTC	NDUFA11	hg19	chr19	5896655	5896678	5896969	5896993	338	291
AMPL7156337963	GCAGCTGTCGCTATGACTGAAA	GGCATCTCTCTCCATCCAGACA	NDUFA11	hg19	chr19	5896313	5896335	5896658	5896680	367	323
AMPL7156337964	TCTATTGAGTTTTTCATCCTTTTCCAGGT	CACTTCTTCATTTTGCTAGTTGATGCAG	NDUFA12	hg19	chr12	95396392	95396421	95396697	95396725	333	276
AMPL7156337965	TTCCAAGAAATCAGCCAGCGAAA	TACTTGGGAAGCCAGAACATGAC	NDUFA12	hg19	chr12	95397307	95397330	95397611	95397634	327	281
AMPL7156337966	GCACGAAAGACATTGTTTAGTCACA	ACGTTTTTAACCGTCCTTCCACT	NDUFA12	hg19	chr12	95365094	95365119	95365445	95365468	374	326
AMPL7156337976	GTCAAAGCTGACATGAGTCATGATC	GGGTGTTATTCCTCCAATAGCTCTCTTATA	NDUFA12	hg19	chr12	95387830	95387855	95388143	95388173	343	288
AMPL7156337977	ATTTTGTGTATGTGTATTTCCTAACTGTGA	CCATGGATCCCTTAGCCCTTTTG	NDUFB3	hg19	chr2	201943399	201943429	201943717	201943740	341	288
AMPL7156337978	TCACTTGTGTTAATCTTTTCCTTACAGACA	CAACATAGACACTTGATTCTCTAGGATACA	NDUFB3	hg19	chr2	201943577	201943607	201943774	201943804	227	167
AMPL7156337981	CGATTCACTTAAATGATCTTCTGTAGGGTA	CTGTAAGGGATAAACCAGACAAGTAGG	NDUFB3	hg19	chr2	201950056	201950086	201950402	201950429	373	316
AMPL7156337983	CACTGCCCATCCAGAAGGTATC	CTGAGGTGTGGGACTGAAGAAA	NDUFB9	hg19	chr8	125555223	125555245	125555564	125555586	363	319
AMPL7156337986	ATCCTCTGCTGTTCCTTGCTTAG	CAGAGTAACTGTCATGGCTGGAA	NDUFB9	hg19	chr8	125559083	125559106	125559433	125559456	373	327
AMPL7156337992	TGTGTAATGTCAGTGACACACCAT	CACAGTAATTCTTAGAAGAACGTCAGTCAT	NDUFB9	hg19	chr8	125561888	125561912	125562226	125562256	368	314
AMPL7156338003	AAAAACTCAGCAGACAGAACTAATTGC	TCAAATTCAAATCACTTTCCTGAAAACCTG	NDUFS4	hg19	chr5	52899096	52899123	52899439	52899469	373	316
AMPL7156338004	CCCAAAGAATTTCGCAACATTGC	CTCCCGAGAAAAGGGTCAACAGA	NDUFS4	hg19	chr5	52856390	52856413	52856691	52856714	324	278
AMPL7156338005	AACAAAAGTACATTAGTGTGTATGTAGGCT	CGTCAAAAAGTACTGTCATAAGCATATTGT	NDUFS4	hg19	chr5	52941997	52942027	52942324	52942354	357	297
AMPL7156338006	CCCAAATTTAACACAGAAAAAGGTATTCCA	TGGATTAGATACAATGAAACCACTGGATTC	NDUFS4	hg19	chr5	52954201	52954231	52954545	52954575	374	314
AMPL7156338007	TGCTTGCTGTGCTTTTCAGGTA	TGAAACATGCTCAATTTGAGACATCAAAAA	NDUFS4	hg19	chr5	52978877	52978899	52979198	52979228	351	299
AMPL7156338008	ATGGCCTAAAAGTTAAGAAAAACACTTTCC	TGTTAGGGTGCTTGCAATATGGG	NDUFS6	hg19	chr5	1802325	1802355	1802586	1802609	284	231
AMPL7156338009	GTTAAATGAAGCATGCACCATAGATTCG	CTCGGGAGCAGGTAGAGAAGAG	NDUFS6	hg19	chr5	1814330	1814358	1814661	1814683	353	303
AMPL7156338011	CCCAGGGCGAAATAAATACCG	GCGACAGCACAACCTTACCA	NDUFS6	hg19	chr5	1801429	1801450	1801776	1801796	367	326
AMPL7156338012	CCCGCTATGACATCGACATGAC	CTGGACCACCAGAGTCAAGACA	NDUFS8	hg19	chr11	67803769	67803791	67804119	67804141	372	328
AMPL7156338013	GCCTCTTAGCCGGAGTCCA	CCGTGGAGAACTCAAAGTTGGG	NDUFS8	hg19	chr11	67803579	67803598	67803931	67803953	374	333
AMPL7156338015	TTGATTCCTCTTTCAAGCCCTGTT	CAGTCACTGACTTCATGTCCATCTC	NDUFS8	hg19	chr11	67800120	67800144	67800412	67800437	317	268
AMPL7156338016	CATGACCCTGAGCTACCTGTTC	CATTCCCATTCACGAGGGAAGT	NDUFS8	hg19	chr11	67800585	67800607	67800881	67800903	318	274
AMPL7156587758	GCTTACGTTAGTTCCAATGTTTGAAAACC	GGGCTAATTACTTCCAGCAAGCAA	NDUFS1	hg19	chr2	206991115	206991144	206991447	206991471	356	303
AMPL7156757140	CTCACATCACTGGACCTTGCTT	TGCCTTGAGGTTTAGTTCCTTTGTC	NDUFB8	hg19	chr10	102286599	102286621	102286943	102286968	369	322
AMPL7156757160	TCACGAGAAGGTTCGGGAAAAA	TGGCGTTGATATATCCAGAAAATGGG	NDUFB8	hg19	chr10	102289037	102289059	102289385	102289411	374	326
AMPL7156757164	AAAAAGGGAAAAGGATGAGGTTCCT	TCTGACCAGAGGCTACTGTGTA	NDUFB8	hg19	chr10	102283435	102283460	102283779	102283801	366	319
AMPL7156757167	CCAGGAAGCCAAGCTTGGTATT	GGGCAGTAGAATGCTTCTGTCTAG	NDUFB8	hg19	chr10	102286048	102286070	102286397	102286421	373	327
AMPL7156757339	GGATACTGCTTTGGTCCCTACAGA	GATGGATGGATGCATCGTCTCA	NDUFB8	hg19	chr10	102283670	102283694	102284021	102284043	373	327
AMPL7156955312	GACAGTCTGCATTCTTACTTCAGTAGT	CAAATTGTCAGCCTTGACAGCAA	NDUFS6	hg19	chr5	1815822	1815849	1816146	1816169	347	297
AMPL7157017245	TAGAAATTTCTCAGTTGATTGCCCTCTT	AAAAGAGTCCCAAAGGAACAAGAAAGTA	NDUFS5	hg19	chr1	39494325	39494353	39494642	39494670	345	289
AMPL7157017246	AGCTTGGGAAGTGATTTCATGTTAATTCT	TACACACTTTGACAAGGAGGTTTGT	NDUFS5	hg19	chr1	39499889	39499918	39500238	39500263	374	320
AMPL7157017247	CCAGAGCACTGAGCGTTATCAG	CGCGCTTAAGTAACTAGTCCGTA	NDUFB6	hg19	chr9	32572763	32572785	32573103	32573126	363	318
AMPL7157017248	TACTCAGTCTCAAATTGTACAATGCTTGA	AGCTTCTACTTTGTCTAGGGTCCTTT	NDUFB6	hg19	chr9	32553723	32553752	32554064	32554090	367	312
AMPL7157017249	AAGTGGCAGATTATTTCCACTAAGTAGG	TCATGGCATTGTTACATCATTGATGC	NDUFB6	hg19	chr9	32570862	32570890	32571116	32571142	280	226
AMPL7157017250	ACCTCACGGTATTTCTTCCTGTTTT	GAGATGTTGAGTAAACAGTTGGATATGTGA	NDUFB6	hg19	chr9	32558724	32558749	32559068	32559098	374	319
AMPL7157017251	AATGCGGACAAAAATAGTATCCACCT	TCTGGTGGTTTGCTACCTTAGGA	NDUFB5	hg19	chr3	179336023	179336049	179336346	179336369	346	297
AMPL7157017252	TGCCTTACACAGAGAGATGTCTAAAAATG	TGCTGAATTAAGACATTAACTAGTGCGTT	NDUFB5	hg19	chr3	179334557	179334586	179334877	179334906	349	291
AMPL7157017253	CCTCATTGGTAAATTGGCTCTCTCA	GATCTATCTGGCTACTTCAGGAAAACC	NDUFB5	hg19	chr3	179322535	179322560	179322881	179322908	373	321
AMPL7157017254	AAACCCAGTCATCCTGCTTATGAG	ACAAATCAGACTTTACAGTCTCAGTATCTT	NDUFB5	hg19	chr3	179332631	179332655	179332973	179333003	372	318
AMPL7157017256	AATAATTTGGTACTGTATGCCCAATTTGG	AAGATAAACTGCCATGCTTATGCTTAATT	NDUFB5	hg19	chr3	179333637	179333666	179333948	179333977	340	282
AMPL7157017257	GGTCTGTGGAGGAGCATTATACTT	GAACCAACACTGAGAGACAGTAATGT	NDUFB5	hg19	chr3	179341582	179341606	179341930	179341956	374	324
AMPL7157017258	AGAAATAAGAAAGCTAAAAGCCTGTCCAA	CTTTTCCTGTACCCTGTGAGAACAA	NDUFB10	hg19	chr16	2011086	2011115	2011430	2011455	369	315
AMPL7157017259	GGCCAGAACCATTGCAAATCTT	GGCCAATAGATCACACCAGACA	NDUFB10	hg19	chr16	2011688	2011710	2011982	2012004	316	272
AMPL7157017260	TTGTTCTCACAGGGTACAGGAAAAG	GAGGGAAGATTTGCAATGGTTCTG	NDUFB10	hg19	chr16	2011431	2011456	2011690	2011714	283	234
AMPL7157017261	GGGAACTACAAGTCCCATGGT	CCGGAGGCATTGGAGGATC	NDUFB10	hg19	chr16	2009472	2009493	2009822	2009841	369	329
AMPL7157017262	GGGCCTGAAGGCTTTTATTTGAC	CACTCGGACATGTCTTCTTCAGAG	NDUFB7	hg19	chr19	14676895	14676918	14677179	14677203	308	261
AMPL7157017263	AGAGCCCTCTCTGGGACTAAG	TCCAGCTGCGGGACTACTG	NDUFB7	hg19	chr19	14677326	14677347	14677681	14677700	374	334
AMPL7157017264	AGTCTAGACCCAAACCCAGATACAA	TGGAGTCCTTCATCTCTATGATCTCC	NDUFB7	hg19	chr19	14682572	14682597	14682919	14682945	373	322
AMPL7157017265	TCAGTGGAGATGAGAAACATTAGCG	GGGCGATGTCCAGACAGAAAAA	NDUFB2	hg19	chr7	140402551	140402576	140402897	140402919	368	321
AMPL7157017266	GGTGGGCCATCGAATAATTAAAGTAGA	ACTTCATGCTGTTAGAATATGCAGTTTT	NDUFB2	hg19	chr7	140404502	140404529	140404848	140404876	374	319
AMPL7157017267	TGGAGATGAGCGACTCTGTGA	TTCAGGAGACACGCGGACTACA	NDUFB2	hg19	chr7	140396437	140396458	140396762	140396784	347	304
AMPL7157017268	CCATCCTCCACCCGAAGAAAAC	GGAGTCAACCCTGAGGAGGAAA	NDUFB1	hg19	chr14	92587809	92587831	92588128	92588150	341	297
AMPL7157017270	GGTCTATAGACTAAGATGTGGGAGTCAA	TGCGTCCAGCCAAAAATGTAAC	NDUFC2	hg19	chr11	77783916	77783944	77784244	77784266	350	300
AMPL7157017272	TCAGATGGGTGAATGGAAACTGAC	ATTCAGACCACAGCAGGATTTCAA	NDUFC2	hg19	chr11	77780826	77780850	77781175	77781199	373	325
AMPL7157017273	AAATGACACTCTGGCTCTGCTT	GGAAACGGCGTCACCATGAT	NDUFC2	hg19	chr11	77790436	77790458	77790785	77790805	369	327
AMPL7157017274	GAAACCGTAAGGGTTCTGGGTT	GACGAGCAAAGTGAAACTTAGTAGC	NDUFC2	hg19	chr11	77790754	77790776	77790989	77791014	260	213
AMPL7157017284	CCCATCCCTTCCTTATTTTCTGCA	GGAGGGCCTACAGCTCATAGTA	NDUFS7	hg19	chr19	1388637	1388661	1388942	1388964	327	281
AMPL7157017285	AAATGAAAACAGCAGATTTGAGATCTGAAC	CAAAACAGTCCAATAACAGTTTGAGACTT	NDUFA4	hg19	chr7	10978283	10978313	10978613	10978642	359	300
AMPL7157017286	TTTTCATTTCACAGAACTACCTAACAGCT	AGATCCTCTACCTGTTTCAACTTCATAATG	NDUFA4	hg19	chr7	10977570	10977599	10977895	10977925	355	296
AMPL7157017287	GTCTCCTTCCTCCTGTCAGACA	GTCCTGGGTGACTTTGGAAGTC	NDUFA4	hg19	chr7	10979428	10979450	10979773	10979795	367	323
AMPL7157017288	ATACTCTAAAGTTCAGAGCATACTTTCAGC	ACAAAGAATTCTAAAACCTTTGTACCGTCT	NDUFA4	hg19	chr7	10973035	10973065	10973364	10973394	359	299
AMPL7157017289	CGCTCCAGCGTTTTGCTTAA	CCCTTGGGTCCTTGATCCTGA	NDUFA10	hg19	chr2	240964407	240964427	240964733	240964754	347	306
AMPL7157017290	TCTTAAATCTGGAACGGTGTTGCA	GGGTTCTCTGTTTAAATTGGAATTTTTCCT	NDUFA10	hg19	chr2	240944382	240944406	240944719	240944749	367	313
AMPL7157017291	GCACGAGAGGGTTAGAGGTCA	GATGGTGGAGAGGTTATAATGGGTATG	NDUFA3	hg19	chr19	54606354	54606375	54606639	54606666	312	264
AMPL7157017292	TTCCGTGTCTCTCAGTCTCTGTATT	GTCTACTTGTTCCCACCTCTGATC	NDUFA3	hg19	chr19	54609941	54609966	54610291	54610315	374	325
AMPL7157017293	TTTTAAACCCTCCTGTCTATAAGTAGGGA	GCACCACTGCAGAATCTCTGAT	NDUFA3	hg19	chr19	54609061	54609090	54609410	54609432	371	320
AMPL7157017294	GCTATGTCAGAGTATCGCTTGGA	GAAGGCTGACTAATCTATTTTCTTTTTGCA	NDUFV3	hg19	chr21	44316848	44316871	44317192	44317222	374	321
AMPL7157017295	TTTCCATCCTCAGTTGGTTGCTT	GAAACTCTACCAAAGTCTTTCTTGACAAAA	NDUFV3	hg19	chr21	44323126	44323149	44323465	44323495	369	316
AMPL7157017296	AGCGTGCTATTCACAGATGAAGG	AGGTTTTCTCTTTTGCTGATACTGTAACTC	NDUFV3	hg19	chr21	44323432	44323455	44323720	44323750	318	265
AMPL7157017297	CAGAGGCCTCTCATTCCTTTGAAAA	CCCTGATTTTGTGTGGACAGGTA	NDUFV3	hg19	chr21	44323685	44323710	44323993	44324016	331	283
AMPL7157017298	AAAGAAAGCCAAAAGCCATTTGAAGT	GGTGGTATCTGATCTTCCACGATTG	NDUFV3	hg19	chr21	44323957	44323983	44324227	44324252	295	244
AMPL7157017299	CGAGTCATTCATAAAGAGCTGTCCTT	GTGGATTTTATTTTTGCACTCCAGGAT	NDUFV3	hg19	chr21	44328913	44328939	44329173	44329200	287	234
AMPL7157017300	GGGAGCTCCCACAGCTTTCTATA	GCCAGGTCTGCAGAGCATTTAT	NDUFA13	hg19	chr19	19638639	19638662	19638986	19639008	369	324
AMPL7157017301	CACTACTGTCCGGGACTTCCTA	AGCGTTATTACAGAAGCTATGATGGATC	NDUFA13	hg19	chr19	19626927	19626949	19627260	19627288	361	311
AMPL7157017302	GGGCAAGAGAAAAGCTAGGAGTT	CGCTACAGCCTTCCCTTGT	NDUFA13	hg19	chr19	19638368	19638391	19638700	19638719	351	309
AMPL7157017303	GCCTGGCTTGTACCTTTCAGAA	AGACAACAGCGGAATGCTACAG	NDUFA13	hg19	chr19	19636814	19636836	19637125	19637147	333	289
AMPL7157017304	GAGTCAGTGCTCTTGCTCGTTA	CGTGTCCTTTCAGCCTATGTCAG	NDUFAB1	hg19	chr16	23607234	23607256	23607579	23607602	368	323
AMPL7157017305	ACCTGCGCGAGCACTAAG	TGACACCAAGCAGTTGTTCGT	NDUFAB1	hg19	chr16	23607442	23607460	23607776	23607797	355	316
AMPL7157017306	TCTGGGAGCCAGGGAGATTTTTA	AGATGCTGTGGGTTCTCTAAAGC	NDUFAB1	hg19	chr16	23598411	23598434	23598735	23598758	347	301
AMPL7157017307	ACAGGAAAGGGCTTGCATTTTATAAGT	GGCCCACAACCTATATGGGATT	NDUFAB1	hg19	chr16	23593460	23593487	23593812	23593834	374	325
AMPL7157017308	TTGTGCAAGGTGCTCTCTGAAT	CTGTTATCTTGGGAAGCAGATGCT	NDUFAB1	hg19	chr16	23596447	23596469	23596785	23596809	362	316
AMPL7157017309	GCCCACAGATCCAAGGCTAA	CACTCCCGTCTCGCGATA	NDUFA7	hg19	chr19	8385963	8385983	8386317	8386335	372	334
AMPL7157017310	CTGCGCAACTGATGCTTACTAAG	GCTGGCTGTAGATCCCACATTT	NDUFA7	hg19	chr19	8381260	8381283	8381612	8381634	374	329
AMPL7157017311	GGGTCTAAAGGAACACAGATTTCGT	GACCTTCTTAGCCTTGGATCTGTG	NDUFA7	hg19	chr19	8385661	8385686	8385965	8385989	328	279
AMPL7157017313	CTACTGTTATGAGAGTTTCACTGCCAT	CCTCTATTTCCTTGGCTGTTTAAGTGG	NDUFC1	hg19	chr4	140216076	140216103	140216412	140216439	363	309
AMPL7157017314	CACTTCCTGAAGCTGAAGGTCA	CCTGCGTCTGAGATACTGATCG	NDUFB4	hg19	chr3	120315129	120315151	120315472	120315494	365	321
AMPL7157017315	TGGAGTGTTTCATTCTGTTTGTCAGT	CTCTGACAGCAGATTCCCAACA	NDUFB4	hg19	chr3	120320909	120320935	120321260	120321282	373	325
AMPL7157017316	CATGGCCTCTCTGTTCACAGAA	TAACAGGCTGAACATGAACTAAATCTGG	NDUFA5	hg19	chr7	123181937	123181959	123182252	123182280	343	293
AMPL7157017317	GCTCCCATAGTTTCCATTCCCT	ACCAGCTAAACTTTTAAACACTATAGCCT	NDUFA5	hg19	chr7	123182220	123182242	123182497	123182526	306	255
AMPL7157017318	GTTTTCCTTTCATTCTAGAACGTCAGTTG	GCAGAGGTGAAATGAATTTTCACCAAATAT	NDUFA5	hg19	chr7	123185589	123185618	123185861	123185891	302	243
AMPL7157017320	AATGTGACATCGGATCAACGAAGT	CTCCAAACAAGCGAGACTGAGA	NDUFA5	hg19	chr7	123197284	123197308	123197622	123197644	360	314
AMPL7157017321	CCTTTTGTAAGTGCATTCACTTCCT	GGCATGTACCTCTTAAGTAAACTAAGAGG	NDUFA9	hg19	chr12	4777475	4777500	4777818	4777847	372	318
AMPL7157017322	TCGTAGTAGTTTGTGTTTATTATTGCCCT	GATCAATGGCAATGGAGCATATGAAC	NDUFA9	hg19	chr12	4763298	4763327	4763646	4763672	374	319
AMPL7157017323	GGGTCGACCTGTATATGCGTTG	GAGGCTGAAAAGTTCTTGGTATTGC	NDUFA8	hg19	chr9	124921768	124921790	124922116	124922141	373	326
AMPL7157017324	CATATCTGTATTTACAGAGACCCTTTGCT	CAAGGCTATGTATTTGAGATCTGTACCTAT	NDUFA8	hg19	chr9	124910296	124910325	124910624	124910654	358	299
AMPL7157017325	CCCGGAAAGAACACACTATCAGT	AATGTGATTTGCTGGGAATTTAAGTCG	NDUFA8	hg19	chr9	124906423	124906446	124906770	124906797	374	324
AMPL7157017326	TACCTTGGTCTGATTTCAAAGCCTATG	TCTATTCTGACCCGCATGAGGTA	NDUFA8	hg19	chr9	124914399	124914426	124914750	124914773	374	324
AMPL7157017569	TTCATGCTGTTTACTACGGTTTCCA	TGAGAATTGTTCCCAAAGGGTTGT	NDUFA5	hg19	chr7	123197524	123197549	123197874	123197898	374	325
AMPL7157057375	CTTATAGTCAGTGGAAACTGCAAGGA	CTTTGTCAGTATCTGGGAAATGGGA	NDUFA4L2	hg19	chr12	57629376	57629402	57629722	57629747	371	320
AMPL7157057376	CGGTACAGTCGAAGGTGCAT	CAGGAAATATGGTTGTAGGAGATTCCA	NDUFA4L2	hg19	chr12	57630263	57630283	57630579	57630606	343	296
AMPL7159201501	CTGGGAGCAAGGGAGGAGAGTAG	CAAGGTACCTCTCGATGGCTCTA	NDUFA4L2	hg19	chr12	57629166	57629189	57629512	57629535	369	323
