# Supplementary material for: Germline mutations in mitochondrial complex I reveal genetic and targetable vulnerability in IDH1-mutant acute myeloid leukaemia
Source: Nat Commun. 2022 May 12;13:2614. doi: 10.1038/s41467-022-30223-9 (PMC9098909; doi:10.1038/s41467-022-30223-9)
Supplement: Supplementary file 12 — Source Data [file 41467_2022_30223_MOESM12_ESM.xlsx]

## Sheet: Figure 1c
Figure 1c : mt complex-I variant distribution in Stanford cohort
Sample ID	Complex - I	Complex- I Gene ID	IDH1	IDH2	TET2	DNMT3A	NPM1	FLT3-ITD
1	1	MTND5	0	0	0	0	0	0
2	1	MTND5	0	0	0	0	0	0
3	1	MTND2	0	0	0	0	0	0
4	1	MTND5	0	0	0	0	0	0
5	1	MTND5	0	0	0	0	0	0
6	1	MTND5	0	0	0	0	0	0
7	1	MTND5	0	0	0	0	0	0
8	1	MTND4,MTND2	0	0	0	0	0	0
9	1	MTND1	0	1	0	0	0	0
10	1	MTND6	0	1	0	1	0	0
11	1	MTND5	0	1	0	1	1	1
12	1	MTND5	0	1	0	0	1	0
13	1	MTND5	0	1	0	0	1	0
14	1	MTND1	0	0	1	0	1	0
15	1	MTND6	0	0	1	1	0	0
16	1	MTND1	0	0	1	1	0	1
17	1	MTND5	0	0	1	0	0	0
18	1	MTND4	0	0	1	0	0	0
19	1	MTND5	0	0	0	1	1	1
20	1	MTND1	0	0	0	1	1	1
21	1	MTND6	0	0	0	1	1	1
22	1	MTND5	0	0	0	0	1	1
23	1	MTND2	0	0	0	0	1	1
24	1	MTND5	0	0	0	0	0	1
25	1	MTND1	0	0	0	0	0	1
26	1	MTND2	0	0	0	0	0	1
27	1	MTND5	1	0	0	1	1	1
28	0		1	0	0	0	0	0
29	0		1	0	1	0	1	1
30	0		1	0	0	1	0	0
31	0		1*	0	0	1	0	0
32	0		1	0	0	1	0	0
33	0		1	0	0	1	0	0
34	0		1	0	0	1	1	0
35	0		1	0	0	0	1	0
36	0		1	0	0	0	1	0
37	0		1	0	0	0	1	0
38	0		1	0	0	0	1	1
39	0		1	0	0	0	0	1
40	0		1	0	0	0	0	1
41	0		0	1	0	0	0	0
42	0		0	1	0	0	0	0
43	0		0	1	0	1	0	0
44	0		0	1	0	1	1	0
45	0		0	1	0	1	1	1
46	0		0	1	0	1	1	1
47	0		0	1	0	1	1	1
48	0		0	1	0	0	1	0
49	0		0	1	0	0	1	0
50	0		0	1	0	0	0	1
51	0		0	1	0	0	0	1
52	0		0	0	1	0	0	0
53	0		0	0	1	0	0	0
54	0		0	0	1	0	0	0
55	0		0	0	1	0	0	0
56	0		0	0	1	0	0	0
57	0		0	0	1	0	0	0
58	0		0	0	1	0	0	0
59	0		0	0	1	0	0	0
60	0		0	0	1	1	0	0
61	0		0	0	1	1	0	1
62	0		0	0	1	1	1	1
63	0		0	0	1	1	1	1
64	0		0	0	1	1	1	1
65	0		0	0	1	0	1	0
66	0		0	0	1	0	1	0
67	0		0	0	1	0	1	0
68	0		0	0	1	0	1	1
69	0		0	0	1	0	1	1
70	0		0	0	1	0	1	1
71	0		0	0	1	0	1	1
72	0		0	0	1	0	0	1
73	0		0	0	1	0	0	1
74	0		0	0	0	1	0	0
75	0		0	0	0	1	0	0
76	0		0	0	0	1	0	0
77	0		0	0	0	1	0	0
78	0		0	0	0	1	1	0
79	0		0	0	0	1	1	0
80	0		0	0	0	1	1	0
81	0		0	0	0	1	1	1
82	0		0	0	0	1	1	1
83	0		0	0	0	1	1	1
84	0		0	0	0	1	0	1
85	0		0	0	0	0	1	0
86	0		0	0	0	0	1	0
87	0		0	0	0	0	1	0
88	0		0	0	0	0	1	1
89	0		0	0	0	0	1	1
90	0		0	0	0	0	1	1
91	0		0	0	0	0	1	1
92	0		0	0	0	0	1	1
93	0		0	0	0	0	1	1
94	0		0	0	0	0	1	1
95	0		0	0	0	0	0	1
96	0		0	0	0	0	0	1
97	0		0	0	0	0	0	1
98	0		0	0	0	0	0	1
99	0		0	0	0	0	0	1
100	0		0	0	0	0	0	1
101	0		0	0	0	0	0	1
102	0		0	0	0	0	0	1
103	0		0	0	0	0	0	1
104	0		0	0	0	0	0	1
105	0		0	0	0	0	0	0
106	0		0	0	0	0	0	0
107	0		0	0	0	0	0	0
108	0		0	0	0	0	0	0
109	0		0	0	0	0	0	0
110	0		0	0	0	0	0	0
111	0		0	0	0	0	0	0
112	0		0	0	0	0	0	0
113	0		0	0	0	0	0	0
114	0		0	0	0	0	0	0
115	0		0	0	0	0	0	0
116	0		0	0	0	0	0	0
117	0		0	0	0	0	0	0
118	0		0	0	0	0	0	0
119	0		0	0	0	0	0	0
120	0		0	0	0	0	0	0
121	0		0	0	0	0	0	0
122	0		0	0	0	0	0	0
123	0		0	0	0	0	0	0
124	0		0	0	0	0	0	0
* IDH1 L401P

## Sheet: Figure 1d
Figure 1d : VAF of complex-I variant in patients with co-occuring IDH1 or IDH2 mutation
Group	C-I_VAF
IDH1	0.0893
IDH1	0.11
IDH1	0.0815
IDH1	0.1047
IDH1	0.0588
IDH1	0.7639
IDH1	0.2291
IDH1	0.2367
IDH1	0.51
IDH1	0.55
IDH2	0.3204
IDH2	0.9922
IDH2	0.9934
IDH2	0.9735
IDH2	0.9735
IDH2	0.9735
IDH2	0.982
IDH2	0.982
IDH2	0.982
IDH2	0.9576
IDH2	0.9574
IDH2	0.9155
IDH2	0.0882
IDH2	0.928
IDH2	0.5
IDH2	0.3763
IDH2	0.44
IDH2	0.3
IDH2	0.43
IDH2	0.55
IDH2	0.55
IDH2	0.49
IDH2	0.49
IDH2	0.46
IDH2	0.39
IDH2	0.47
IDH2	0.34
IDH2	0.3
IDH2	0.18
IDH2	0.18
IDH2	0.43
IDH2	0.43
IDH2	0.47
IDH2	0.0965517

## Sheet: Figure 2a
Figure 2a : Relative mitochondrial copy number - primary samples
DNA abundance of mitochondria-encoded cytochrome B (CYB) relative to nuclear-encoded glucuronidase beta (GUSB)
hBM (8)	C-I (9)	IDH1 (8)	IDH2 (12)	WT (7)
203.173	170.599	204.449	497.277	332.413
384.246	585.848	769.24	623.056	735.175
170.614	785.165	1118.26	690.736	586.964
282.646	103.832	900.141	654.217	447.285
262.367	289.024	604.418	745.487	500.693
260.894	485.03	232.887	345.418	801.04
272.274	458.835	1150.83	1043.91	528.994
298.856	390.659	159.02	606.103
	378.223		221.845
			847.914
			240.923
			908.152

## Sheet: Figure 2b
Figure 2b : Basal OCR (pmol/min) primary samples
hBM (5)	C-I (4)	IDH1 (4)	IDH2 (5)	WT (8)
26.9969	90.1092	97.037	99.0236	113.834
29.3276	402.228	112.495	69.3115	145.063
37.4366	154.947	48.4749	178.599	121.457
46.715	191.433	62.8584	59.3899	156.185
54.8419			86.163	79.1258
				181.131
				128.504
				202.214

## Sheet: Figure 2c
Figure 2c : Maximal OCR (relative to basal OCR) primary samples
hBM (5)	C-I (4)	IDH1 (4)	IDH2 (5)	WT (8)
2.77605	1.44287	1.6571	2.13236	4.40271
3.39778	1.12504	1.15249	1.93899	4.11587
3.21289	1.30144	1.24867	2.17938	1.91963
3.80495	0.9265	2.2031	1.55004	4.13966
3.36564			2.01445	4.17724
				3.81942
				4.10547
				3.03442

## Sheet: Figure 2d
Figure 2d : Normalised OCR primary samples
Each sample was tested in triplicate. Mean and SD are shown.
		Normalised OCR												SD of normalised OCR
Group	Study ID	Measurement 1 (2 min)	Measurement 2 (8 min)	Measurement 3 (15 min)	Measurement 4 (21 min)	Measurement 5 (28 min)	Measurement 6 (34 min)	Measurement 7 (41 min)	Measurement 8 (47 min)	Measurement 9 (54 min)	Measurement 10 (61 min)	Measurement 11 (67 min)	Measurement 12 (74 min)	Measurement 1 (2 min)	Measurement 2 (8 min)	Measurement 3 (15 min)	Measurement 4 (21 min)	Measurement 5 (28 min)	Measurement 6 (34 min)	Measurement 7 (41 min)	Measurement 8 (47 min)	Measurement 9 (54 min)	Measurement 10 (61 min)	Measurement 11 (67 min)	Measurement 12 (74 min)
hBM	HC28	1.06662	0.991087	0.942297	0.361333	0.349332	0.359934	2.75131	2.10778	1.89998	0.327412	0.320429	0.360496	0.0980885	0.0938997	0.0732717	0.0329739	0.0216412	0.0214907	0.440302	0.378683	0.313686	0.0612672	0.0564617	0.0692665
hBM	HC31	1.04981	0.988376	0.96181	0.80973	0.400559	0.390099	3.35829	2.6157	2.38852	0.304231	0.315666	0.326949	0.0646626	0.0637863	0.0564833	0.111342	0.0575617	0.0334653	0.334465	0.251398	0.212992	0.0481928	0.0416446	0.0344696
hBM	HC33	1.08312	0.99134	0.925541	0.371776	0.355212	0.364099	3.18507	2.27177	1.99241	0.283386	0.303872	0.29583	0.0422099	0.0380472	0.0432162	0.0328173	0.0113442	0.00221642	0.281294	0.217416	0.202184	0.0140929	0.00444872	0.0105604
hBM	HC55	1.02345	0.981689	0.994863	0.373841	0.389902	0.399285	3.73528	2.98304	2.72938	0.311104	0.360595	0.383642	0.0308618	0.0352391	0.0220778	0.0247592	0.0186272	0.0216743	1.02853	0.766043	0.68291	0.018934	0.038738	0.0459102
hBM	HC59	1.05396	0.976856	0.969181	0.41006	0.385469	0.343963	3.28775	2.66342	2.30091	0.266693	0.277188	0.290318	0.0693554	0.0516127	0.0525977	0.140082	0.0642665	0.0244508	0.260046	0.262476	0.239147	0.0376158	0.0352557	0.0209026
C_I	ID002	1.0004	0.992072	1.00753	0.324721	0.331336	0.356393	1.43143	1.33471	1.29817	0.172933	0.173098	0.175477	0.2803	0.2667	0.2529	0.1142	0.1391	0.1512	0.1194	0.1148	0.1147	0.0914	0.0408	0.0442
C_I	ID014	1.03452	0.990703	0.974773	0.453577	0.346981	0.340478	1.11458	1.15026	1.11024	0.148539	0.140313	0.133222	0.3935	0.3575	0.3101	0.5204	0.2327	0.2295	0.159	0.1585	0.1525	0.2242	0.2171	0.1993
C_I	ID024	0.995063	0.986592	1.01835	0.303718	0.325919	0.344694	1.28399	1.26005	1.28378	0.168098	0.159793	0.15293	0.2026	0.1859	0.1789	0.2113	0.192	0.1885	0.0467	0.0483	0.0462	0.1558	0.1295	0.1556
C_I	ID041	1.03731	0.985868	0.976819	0.305239	0.299359	0.340191	0.913406	0.906432	0.86691	0.20175	0.19757	0.194008	0.1572	0.1521	0.1521	0.1233	0.077	0.0893	0.2009	0.1935	0.187	0.0399	0.0478	0.056
IDH1	ID016	1.03711	0.986104	0.976783	0.362175	0.330305	0.343092	1.63407	1.15973	0.942584	0.198105	0.202837	0.207397	0.1314	0.1183	0.1156	0.0654	0.0097	0.0198	0.2671	0.2745	0.2695	0.1115	0.1054	0.0904
IDH1	ID019	1.04287	0.981391	0.975737	0.328021	0.311836	0.316	1.13105	0.780427	0.685896	0.178899	0.177092	0.168101	0.1237	0.1094	0.1058	0.1715	0.1613	0.162	0.0696	0.0756	0.0768	0.1112	0.1147	0.113
IDH1	ID032	1.05234	0.983867	0.963794	0.3129	0.320436	0.332886	1.22853	1.25989	1.20032	0.250362	0.231225	0.240157	0.0261	0.0274	0.0328	0.056	0.0454	0.0946	0.1619	0.1537	0.154	0.0537	0.031	0.0586
IDH1	ID044	1.04331	0.982738	0.973951	0.356754	0.341616	0.35846	2.16507	1.95313	1.85875	0.27358	0.279021	0.287293	0.0902	0.0857	0.0892	0.1142	0.0743	0.0893	0.0737	0.0748	0.0745	0.1376	0.1207	0.0818
IDH2	ID023	1.03072	0.982237	0.987047	0.407765	0.384556	0.392121	2.09448	1.66692	1.4148	0.206725	0.240081	0.230397	0.0405	0.0423	0.0394	0.0598	0.0626	0.0715	0.0436	0.033	0.0408	0.0385	0.0073	0.0305
IDH2	ID025	1.03566	0.981481	0.982857	0.303097	0.30376	0.320324	1.90308	1.63357	1.48938	0.226078	0.240083	0.223568	0.077	0.0755	0.0734	0.0466	0.0853	0.0599	0.037	0.0339	0.0432	0.126	0.0823	0.0287
IDH2	ID035	1.02141	0.986282	0.992305	0.306197	0.305635	0.313166	2.14948	2.04759	1.87763	0.1625	0.165905	0.164002	0.1645	0.1634	0.1617	0.0929	0.108	0.1182	0.084	0.0878	0.0855	0.1192	0.1033	0.0991
IDH2	ID037	1.04021	0.990262	0.96953	0.383478	0.376701	0.395355	1.53495	1.4294	1.37571	0.27104	0.278876	0.278274	0.0366	0.0334	0.0406	0.0251	0.0218	0.0188	0.1344	0.131	0.1306	0.0812	0.0647	0.0609
IDH2	ID038	1.02987	0.98262	0.987509	0.351267	0.333671	0.344237	1.97943	1.85232	1.76273	0.333793	0.310263	0.303268	0.0859	0.0834	0.0785	0.0682	0.0264	0.016	0.1354	0.1317	0.1307	0.0799	0.0804	0.086
IDH1/2 WT	ID003	1.01402	0.993015	0.992966	0.372988	0.350736	0.355569	4.37195	3.70213	3.40794	0.270434	0.329055	0.346087	0.0868	0.0867	0.0882	0.0734	0.0886	0.097	0.1553	0.137	0.1379	0.0903	0.0288	0.0285
IDH1/2 WT	ID007	1.03511	0.986079	0.978806	0.349103	0.253765	0.256689	4.05857	3.41937	3.11657	0.106963	0.208768	0.230171	0.183	0.1813	0.1649	0.3483	0.5414	0.5768	0.1337	0.1312	0.1204	1.2614	0.6205	0.5799
IDH1/2 WT	ID008	0.989949	0.995611	1.01444	0.310713	0.304884	0.316614	1.91121	1.6841	1.61004	0.237407	0.253186	0.245175	0.0712	0.0677	0.0716	0.0242	0.052	0.0642	0.0126	0.0131	0.0192	0.0548	0.031	0.0369
IDH1/2 WT	ID009	1.03196	0.985295	0.982742	0.34719	0.350684	0.354934	4.07878	3.88135	3.7429	0.253716	0.289343	0.304527	0.0394	0.0431	0.0453	0.0513	0.0244	0.0262	0.0186	0.026	0.034	0.1481	0.0804	0.0391
IDH1/2 WT	ID011	1.04001	0.980975	0.979014	0.302306	0.320444	0.344131	4.09777	3.28737	2.60581	0.23241	0.27511	0.280479	0.0936	0.0874	0.0821	0.0622	0.0669	0.0723	0.1	0.063	0.051	0.024	0.0433	0.0316
IDH1/2 WT	ID015	1.02128	0.985589	0.99313	0.331932	0.319801	0.325643	3.76438	3.45257	3.15746	0.173552	0.186276	0.18772	0.1113	0.1132	0.113	0.0459	0.0633	0.0726	0.0668	0.0705	0.0729	0.0771	0.0602	0.0617
IDH1/2 WT	ID031	1.04692	0.981618	0.971457	0.29312	0.311846	0.324732	4.03001	3.26256	2.56801	0.184767	0.246755	0.261751	0.15	0.1415	0.147	0.0799	0.1014	0.0905	0.1446	0.1663	0.2466	0.0859	0.0939	0.0898
IDH1/2 WT	ID040	1.00341	0.983543	1.01305	0.303235	0.263412	0.273782	2.98449	2.40035	2.18797	0.197815	0.209183	0.204372	0.1417	0.1342	0.1321	0.225	0.1364	0.1362	0.0952	0.0839	0.0969	0.1907	0.1005	0.0989

## Sheet: Figure 3a
Figure 3a : R-2HG (pmol)
Each sample was tested in duplicate.
	Read 1	Read 2	Quantity 1 (pmol)	Quantity 2 (pmol)	Mean (pmol)
IDH1 WT	66.672	69.45	-105.276	-93.4651	-99.3707
IDH1 R132H	372.298	396.305	1194.15	1296.22	1245.19
IDH2 WT	101.234	98.351	41.6709	29.4133	35.5421
IDH2 R140Q	274.109	284.64	776.684	821.458	799.071
Average 'blank' reading (for correction) : 65.847
Standard Curve equation: y=0.2352x + 25.586
R2 = 0.9666

## Sheet: Figure 3b
Figure 3b : Relative cell growth of inducible THP1 cells in Rotenone
Cell growth in Rotenone relative to DMSO at 72 h
IDH1 WT	IDH1 R132H	IDH2 WT	IDH2 R140Q
0.6	0.18	1.1	1.26
0.69	0.4	0.98	1.09
0.55	0.14	0.64	0.87

## Sheet: Figure 3c
Figure 3c : Relative cell growth of inducible THP1 cells in IACS-010759
Cell growth in IACS-010759 relative to DMSO at 72 h
IDH1 WT	IDH1 R132H	IDH2 WT	IDH2 R140Q
0.67	0.17	1.12	1.35
0.55	0.24	1	1.2
0.73	0.29	0.9	1.41

## Sheet: Figure 3d
Figure 3d : Viable cells ratio IACS:DMSO for primary AML and CD34+ samples
Ratio of live (propidium iodide-negative) cells for primary AML or CD34+ samples treated with 5 µM IACS-010759 relative to DMSO at 72 h.
Group	Study ID	Replicates				Mean
CD34	CD34+1	0.913	0.8931			0.90305
CD34	CD34+2	0.78	0.77			0.775
IDH1/2 WT	ID060	1.166	0.815			0.9905
IDH1/2 WT	ID064	0.864	0.9911			0.92755
IDH1/2 WT	ID056	0.938	0.9944			0.9662
IDH1/2 WT	ID012	3.245	2.451			2.848
IDH1/2 WT	ID013	0.932				0.932
IDH1/2 WT	ID017	0.437	0.285			0.361
IDH1/2 WT	ID027	1.284	0.769			1.0265
IDH2	ID061	1.49				1.49
IDH2	ID047	0.399	0.235	0.412		0.348667
IDH2	ID025	1.47	1.27			1.37
IDH2	ID034	1.02	0.955	0.809	0.676	0.865
IDH1	ID052	0.33	0.48			0.405
IDH1	ID057	0.16	0.14			0.15
IDH1	ID053	0.055	0.0762			0.0656
IDH1	ID046	0.59				0.59
IDH1	ID045	0.267	0.535			0.401
IDH1	ID001	0.027	0.021			0.024
IDH1	ID029	0.019	0.0177			0.01835
IDH1	ID032	0.16	0.2			0.18
IDH1	ID019	0.55	0.54			0.545
IDH1	ID066	0.13	0.47			0.3
IDH1	ID030	0.41	0.22			0.315
IDH1	ID044	0.17	0.13			0.15

[truncated: 19 more sheets: Figure 3e, Figure 4a, Figure 4b, Figure 4c, Figure 4d, Figure 4e, Supp Fig 2b, Supp Fig 2c, Supp Fig 2d, Supp Fig 3, Supp Fig 4, Supp Fig 6a, Supp Fig 6b, Supp Fig 6c, Supp Fig 6d, Supp Fig 7a, Supp Fig 7b, Supp Fig 7c, Supp Fig 7d]
